# Supplementary material for: Enhancement of Antimicrobial Function by L/D-Lysine Substitution on a Novel Broad-Spectrum Antimicrobial Peptide, Phylloseptin-TO2: A Structure-Related Activity Research Study
Source: Pharmaceutics. 2024 Aug 21;16(8):1098. doi: 10.3390/pharmaceutics16081098 (PMC11360180; doi:10.3390/pharmaceutics16081098)
Supplement: Supplementary file 1 [file pharmaceutics-16-01098-s001.zip]

Archive with 1 entries (1 files):
- pharmaceutics-3060509-SI.pdf
